# Supplementary material for: Bottlebrush Elastomers with Crystallizable Side Chains: Monolayer-like Structure of Backbones Segregated in Intercrystalline Regions
Source: Polymers (Basel). 2024 Jan 22;16(2):296. doi: 10.3390/polym16020296 (PMC10819367; doi:10.3390/polym16020296)
Supplement: Supplementary file 1 [file polymers-16-00296-s001.zip]

Archive with 1 entries (1 files):
- polymers-2786380-supplementary.pdf
